# Supplementary material for: Coupling coordination and interactive effects of new urbanization efficiency and eco-efficiency—A case study of Fujian Province
Source: PLoS One. 2024 Feb 8;19(2):e0292921. doi: 10.1371/journal.pone.0292921 (PMC10852286; doi:10.1371/journal.pone.0292921)
Supplement: S1 Data — (ZIP) [file pone.0292921.s001.zip]

Archive with 4 entries (3 files):
- Supporting_Information_files/
- Supporting_Information_files/Raw data on  new urbanization efficiency.xlsx
- Supporting_Information_files/Raw data on eco-efficiency.xlsx
- Supporting_Information_files/Spatial metrology model raw data.xlsx
