# Supplementary material for: Coupling coordination and interactive effects of new urbanization efficiency and eco-efficiency—A case study of Fujian Province
Source: PLoS One. 2024 Feb 8;19(2):e0292921. doi: 10.1371/journal.pone.0292921 (PMC10852286; doi:10.1371/journal.pone.0292921)
Supplement: S1 Data — (ZIP) [file pone.0292921.s001.zip › Supporting_Information_files/Raw data on new urbanization efficiency.xlsx]

## Sheet: data
id	region	year	Land area for construction	Number of non-agricultural employed persons	Fixed asset investment in urban areas	Actual utilization of foreign direct investment	Proportion of R&D internal expenditure to public budgetary expenditure	Total annual water supply	Total electricity consumption in the society	Urban population	Output value of the secondary and tertiary industries	Per capita disposable income of urban and rural residents	Proportion of built-up area to total land area	Green coverage rate in built-up areas	Industrial pollutant emissions	Carbon emissions
Fuzhou	1	2010	235	104.74	2027.33	118524	20.7872	24973.9	937800	441.084	2840.68	17327.5	21.1122	40.31	5622.67	2461.75
Fuzhou	1	2011	220	127.41	904.741	127745	16.6085	31666.7	1550100	314.455	2037.01	27010	14.6217	40.4	4596.58	1402.72
Fuzhou	1	2012	220	143.49	367.544	133877	6.07677	6200	436831	141.168	762.46	12536.4	2.3993	42.96	1753.83	936.933
Fuzhou	1	2013	227	142.55	558.248	143063	6.42591	6921.92	328905	127.8	806.84	12697.4	2.35993	40.25	16976.3	892.803
Fuzhou	1	2014	233	148.917	1082.79	154651	10.6818	14049.2	703472	475.62	3432.79	18562.6	17.6471	40.39	20223.4	3673.23
Fuzhou	1	2015	239	156.027	673.668	167852	8.24313	4241.5	278378	224.771	1176.01	12824.2	12.6185	41.59	63019.1	1845.04
Fuzhou	1	2016	243	156.581	395.556	181372	6.97502	2536.6	342977	133.954	569.12	11346.8	0.969925	39.96	9811.91	808.488
Fuzhou	1	2017	273	158.477	412.63	198525	7.74049	4922	348570	115.251	862.01	12097	1.41897	42.13	8010.96	1075.85
Fuzhou	1	2018	227	174.034	296.281	77987	0.186974	1869	80722	135.134	602	11464.8	1.24919	40.53	1669.19	773.423
Fuzhou	1	2019	225	176.089	2649.63	94116	17.1208	27562.8	1058998	463.491	3411.29	20160.9	12.9955	40.52	6190.96	2737.66
Fuzhou	1	2020	243	185.253	1112.17	101007	17.6976	33739.2	1745300	339.84	2514.64	31076.7	15.658	40.69	31544.1	1500.97
Xiamen	2	2010	230	95.05	650.214	169651	6.8128	8215.52	490469	145.065	951.82	14519.2	2.39301	45.71	2283.21	1042.28
Xiamen	2	2011	246	110.26	781.501	172583	8.12296	6638.8	376652	129.566	1016.52	14695.2	2.44482	41.34	15816.5	973.316
Xiamen	2	2012	264	117.82	1454.9	177453	11.4626	14152	759361	486.367	4119.11	21224.6	18.1054	29.81	21437.8	4028
Xiamen	2	2013	282	130.04	1030.5	187204	9.53797	4079.17	326731	233.498	1474.9	14862.3	13.2918	41.58	87041.7	2017.87
Xiamen	2	2014	297	133.729	577.673	197101	6.70554	2560	477792	136.219	681.32	13051.6	1.06015	40.75	8574.1	882.776
Xiamen	2	2015	317	136.599	686.024	209373	8.71524	5418	393085	122.602	1088.92	14340.8	1.49309	42.15	7164.37	1189.74
Xiamen	2	2016	351	138.993	428.404	222401	2.48508	1480	100198	142.733	761.47	13484.4	1.3663	40.1	1605.18	861.692
Xiamen	2	2017	382	145.831	3234.78	237830	18.0798	30165.9	1070480	478.528	3843.2	22963.2	13.4434	40.63	6069.13	2972.34
Xiamen	2	2018	389	155.412	1322.98	172500	17.0768	35729.4	1875722	357.058	2789.87	34826.2	16.8023	41.8	27064.3	1634.04
Xiamen	2	2019	383	664.499	900.71	197995	7.72588	8515.52	523016	150.738	1093.14	16546.4	2.39301	45.82	2339.25	1140.47
Xiamen	2	2020	385	369.853	1092.86	241030	8.11836	6988.54	392576	130.675	1123.82	16721	2.80985	41.26	15909.8	1064.93
Putian	3	2010	59	28.65	1963.42	22952	12.3133	13786.5	799256	499.38	4542.13	24023.6	20.2874	38.41	21264.5	4317.95
Putian	3	2011	59	33.96	1444.08	25264	9.29776	4562.5	481200	248.324	1692.47	17220.2	14.0648	41.71	23224.6	2207.46
Putian	3	2012	50	37.17	875.03	25559	6.36141	2578	448320	137.217	760.58	14786.8	1.06015	45.14	7721.4	968.262
Putian	3	2013	50	46.62	974.26	30164	9.36483	6902	411750	129.587	1194.78	16530.2	1.57127	42.17	8308.36	1297.74
Putian	3	2014	50	49.02	613.72	34092	5.55665	1274	114533	147.159	873.72	15401.1	1.52245	42.04	1808.34	938.309
Putian	3	2015	123	49.65	3834.22	37750	15.0513	33596.4	1144165	498.484	4276.23	25604.9	13.8914	42.72	5501.04	3302.74
Putian	3	2016	123	51.9	1337.26	40020	16.9072	38637.9	2002650	370.766	2992.17	38382.2	17.9021	41.78	27360.8	1791.08
Putian	3	2017	88	54.06	1164.54	45413	8.5459	13500	518439	158.12	1228.28	18595.3	2.39738	45.96	1929.51	1267.31
Putian	3	2018	95	56.36	1334.13	12629	7.52844	6636.63	394300	134.125	1246.62	17161.1	2.93658	41.26	14192	1178.43
Putian	3	2019	98	62.2347	2443.51	13370	13.64	13995.1	814315	515.806	5046.97	26799.2	22.0468	42.1	20894.9	4732.68
Putian	3	2020	100	65.6286	1713.26	13698	9.64001	4744.19	517997	258.317	1890.49	19363.5	14.788	41.69	25625	2442.74
Sanming	4	2010	28	20.95	1186.59	8635	4.69339	2625.06	441351	138.758	848.82	16413.5	1.06295	47.68	7180.63	1066.78
Sanming	4	2011	29	23.21	1269.92	9201	9.2873	7046	413703	135.182	1302.09	17496.3	1.68036	42.58	8762.61	1441.84
Sanming	4	2012	33	24.72	910.02	10300	5.46883	1764	148200	152.565	1015.07	16288.3	1.64606	42.6	1690.62	1039.54
Sanming	4	2013	34	23.58	4388.62	12500	15.5461	32475.4	1151420	516.692	4753.25	26305.2	14.2105	42.89	5468.87	3907.25
Sanming	4	2014	34	23.6338	1562.16	14033	17.5625	41956.6	2136462	391.608	3249.84	37003.6	19.1354	41.87	27484.8	2055.8
Sanming	4	2015	34	24.1106	1423.68	15636	9.69549	10220	603415	165.9	1392.22	20594	2.51528	45.12	2706.85	1492.14
Sanming	4	2016	34	23.6199	1603.08	17090	7.80327	6379.14	444754	138	1376.37	19134.8	3.11642	43.78	12938.5	1391.39
Sanming	4	2017	34	23.9787	2874.33	18441	13.6358	11289.1	814315	531.675	5561	27197.6	23.1111	41.94	20028.8	5579.79
Sanming	4	2018	34	24.7076	2081.86	3978	10.4986	4800	592124	263.542	2155.85	19596.6	15.5287	42.74	24268.9	2977.53
Sanming	4	2019	36	24.9494	1451.07	1941	6.1139	2592	434571	142.044	960.96	18098.9	1.1308	43.83	7476.83	1290.3
Sanming	4	2020	36	25.1916	1558.45	2034	10.0209	7980	412825	138.144	1433.77	19404	1.86706	41.5	4740.44	1702.44
Quanzhou	5	2010	120	141.79	1131.18	149342	6.17249	2207.7	147681	158.034	1137.91	18035.3	1.73715	42	1788.65	1235.36
Quanzhou	5	2011	153	173.59	4853.61	161511	13.6045	40236.7	1552008	530.088	5183.38	28644.6	14.5605	43.42	5046.35	4039.82
Quanzhou	5	2012	214	174.53	1887.65	131960	15.8819	40729.8	2112934	403.606	3442.1	39826.6	18.6639	41.89	21496	1984.26
Quanzhou	5	2013	222	163.32	1733.6	139112	10.5456	10211	744580	171.498	1540.49	22592.4	3.79476	43.09	2713.19	1557.16
Quanzhou	5	2014	225	156.756	1912.02	148950	6.32023	3401.07	413694	141.991	1460.96	21058.1	3.25369	44.57	10947.6	1485.33
Quanzhou	5	2015	184	150.176	3406.25	158036	12.5736	12607	979710	544.487	5959.25	29450	24.152	43.16	20006	5705.34
Quanzhou	5	2016	194	149.207	2516.08	162780	9.37791	5125.36	525200	272.795	2396.48	21612.1	16.3716	42.35	21471	3009.92
Quanzhou	5	2017	259	139.541	1774.95	159194	6.32577	3693.43	392724	145.765	1050.2	19800.3	0.682895	45.39	6492.28	1345.29
Quanzhou	5	2018	268	144.377	1900.06	59584	9.74623	8487	539439	145.042	1537.87	21361.7	1.19078	41.74	5186.05	1810.3
Quanzhou	5	2019	268	129.229	1258.48	64112	5.66438	2252.49	194223	163.533	1234.27	19800.5	1.93949	40.37	2035.49	1219.36
Quanzhou	5	2020	270	134.205	5184.36	66339	14.7603	40550.8	1712776	542.951	5705.39	31169.9	14.8561	43.92	4189.08	4044.53
Zhangzhou	6	2010	51	37.45	2159.81	70076	15.5094	43282.4	2324214	413.85	3761.08	43243.4	19.6963	42.89	18341.5	2027.03
Zhangzhou	6	2011	53	43.38	1938.08	88739	10.3909	7833	693375	177.786	1696.98	24826.5	3.92489	43.28	2578.4	1549.92
Zhangzhou	6	2012	56	46.79	2141.72	89025	6.89307	3725.91	417934	145.48	1585.23	23052	3.28523	43.72	7371.61	1470.82
Zhangzhou	6	2013	59	48.84	3748.01	94552	12.0456	13585.5	965619	557.971	6448.14	31694.5	25.0292	41.99	13973.6	5725.05
Zhangzhou	6	2014	62	51.233	2827.93	101207	10.3308	7668.48	599985	282.284	2709.75	23965.8	16.7706	42.75	15649.6	3184.93
Zhangzhou	6	2015	65.35	53.3391	1694.4	108500	6.1644	3669.2	465481	148.284	1135.43	21346.7	0.683234	45.12	3418.84	1349.81
Zhangzhou	6	2016	66.95	54.1793	2188.04	116366	10.9724	8701.37	546316	149.429	1672.28	23272	1.25791	40.52	6038.23	1837.03
Zhangzhou	6	2017	69.54	54.9245	1225.15	121662	7.32286	2022.13	254644	167.953	1337.14	21635.5	2.08848	39.91	1698.17	1289
Zhangzhou	6	2018	67.46	59.3343	5823.39	82305	16.5092	47347.7	4562487	566.296	6624.3	34100.7	16.5615	44.36	5017.07	4101.29
Zhangzhou	6	2019	69	51.2865	2381.46	55246	17.8633	45815.8	2489140	425.898	4328.26	46797.1	20.4721	43.59	21541.2	2065.02
Zhangzhou	6	2020	71	59.9092	2274.65	59041	10.4256	7785.16	1231746	184.164	1914.43	27218.7	4.08384	44.84	2242.38	1698.06
Nanping	7	2010	26	22.45	2498.5	6787	7.10603	3725.16	1447863	149.646	1852.6	25376.8	3.36229	44.21	5901.08	1447.15
Nanping	7	2011	28	23.95	4123.8	7794	127653	14585.4	4703658	573.852	7355.06	34495.7	25.731	43.2	9507.53	5620.68
Nanping	7	2012	28	24.91	3328.1	8733	10.4103	8815	2220618	291.89	3130.64	26318.8	17.4165	43.9	19406.1	3366.71
Nanping	7	2013	28	23.78	1990.15	10501	5.92353	3853.07	1110247	151.851	1341.56	23314.5	0.80285	39.95	3337.31	1248.26
Nanping	7	2014	28	23.6	2519.13	12000	10.8102	7308.68	1234020	155.682	1925.25	25687.1	1.33442	43.76	5414.09	1786.33
Nanping	7	2015	38	23.96	1287.42	14532	8.7297	2260	1679300	174.775	1483.61	23705.4	2.25963	39.94	2880.95	1234.51
Nanping	7	2016	38	23.94	6504.73	16249	19.5357	46976.2	4988890	582.929	7362.16	37283.6	16.6771	44.93	5411.44	3721.9
Nanping	7	2017	48	24.76	2605.32	23446	17.3836	47187.2	2695890	441.936	4767.01	50914	22.8971	45.12	23632.5	1771.31
Nanping	7	2018	49	23.65	2561.26	5807	12.0014	7934.44	1443751	190.93	2126.14	29689.6	4.30044	44.93	3070.26	1627.54
Nanping	7	2019	87	24.3447	2790.82	8147	8.32867	3401.53	1519964	153.185	2079.74	27745.7	3.43875	44.26	5483.67	1305.92
Nanping	7	2020	87	24.1077	4643.4	3561	14.9868	15048.3	5007371	585.346	8266.17	37598.7	26.4327	43.2	10254.5	5095.38
Longyan	8	2010	37	30.03	3707.5	16506	13.4326	8037	2481094	301.006	3509.05	28760.4	17.8939	45.45	94256.5	2972.15
Longyan	8	2011	38	33.86	2203.1	17762	6.68194	4146.89	1230831	154.046	1501.46	25418.9	0.819417	42.34	3222.62	1138.95
Longyan	8	2012	40	34.01	2839.06	19908	13.4316	7052.88	1327500	159.813	2149.22	28166.3	1.4493	44.08	5923.86	1598.8
Longyan	8	2013	40	34.1	1408.44	21598	14.0656	2506.98	1892000	179.714	1647.8	25902.8	2.58449	40.23	1794.19	1088.47
Longyan	8	2014	46	29.9467	7090.16	24082	21.2374	44523.6	5173240	591.632	8865.83	40418.8	17.1572	45.39	7019.32	4164.62
Longyan	8	2015	55	30.1719	2831.98	26853	19.4593	48178.9	2829763	456.704	5968.55	55322.7	23.3886	45.13	24131.8	2086.81
Longyan	8	2016	59	30.9971	2714.94	29540	14.6096	8424.9	1436084	196.206	2471.74	32260.2	4.30131	45.43	2989.11	1814.23
Longyan	8	2017	61	31.2337	3050.37	32788	8.8941	3049.99	1658127	154.725	2298.44	30461	3.46742	44.34	5627.55	1314.11
Longyan	8	2018	65	33.2553	4926.65	4482	18.3786	14770.9	5152525	594.979	9728.05	40786	26.4327	43.24	11900.7	5605.5
Longyan	8	2019	68	30.3403	3711.21	4784	16.7028	8217.4	2571124	306.94	4260.93	31465	18.2149	45.46	96997.5	3476.98
Longyan	8	2020	70	31.5461	2205.3	3886	6.85335	4038.25	1165297	156.887	1676.14	27783.5	0.819417	43.37	3083.57	1167.17
Ningde	9	2010	24	16.22	3020.76	7098	15.8875	2593.95	1376416	164.172	2390.73	30948.3	1.50357	44.68	6079.63	1640.95
Ningde	9	2011	27	17.38	1504.21	9512	12.2447	1729.3	2174900	185.702	2138.37	28567	2.7833	42.5	1874.54	1279.29
Ningde	9	2012	33	25.96	7739.53	12007	21.2008	44523.6	4970000	603.117	9459.32	41973.8	17.2711	45.4	7109.05	4315.76
Ningde	9	2013	33	27.44	3056.77	14433	18.4104	48178.9	3000000	463.144	6355.12	57654.3	23.398	45.52	24205.8	2233.31
Ningde	9	2014	25	29.4932	2957.24	17463	13.5729	8424.9	1423200	201.267	2518.31	33478.4	4.32314	45.69	2972.31	1796.82
Ningde	9	2015	28	30.8324	3331.77	21007	10.0273	3049.99	1196800	157.368	2387.62	31999.8	3.47524	44.4	5497.12	1290.08
Ningde	9	2016	30	31.3401	5367.47	23120	19.8677	14770.9	5346751	601.763	9932.05	42291.7	26.5497	43.41	11706.2	5662.74
Ningde	9	2017	33	31.5664	3965.38	6708	15.3798	8217.4	2490862	310.482	4046.9	32703.1	18.3024	44.06	96808.9	3611.78
Ningde	9	2018	37	35.5802	2348	1814	6.79393	4038.25	1155275	159.862	1677.64	29255.2	0.828363	43.53	3185.26	1156.58
Ningde	9	2019	41	27.3308	3294.61	2080	18.0652	2593.95	1403779	171.662	2551.17	32751.2	1.5303	46.73	6027.63	1644.08
Ningde	9	2020	41	36.2633	1616.81	2148	14.7957	1729.3	2087000	192.119	2293.09	30071.5	2.98211	42.71	3261.75	12.9753

## Sheet: unit
			Specific indicators	Unit
			Land area for construction	km2
			Number of non-agricultural employed persons	104 person
			Fixed asset investment in urban areas	104 Yuan
			Actual utilization of foreign direct investment	104 USD
			Proportion of R&D internal expenditure to public budgetary expenditure	%
			Total annual water supply	104 m3
			Total electricity consumption in the society	104 W·h
			Urban population	104 person
			Output value of the secondary and tertiary industries	108 Yuan
			Per capita disposable income of urban and rural residents	Yuan
			Proportion of built-up area to total land area	%
			Green coverage rate in built-up areas	%
			Industrial pollutant emissions	104 metric tons
			Carbon emissions	104 metric tons
