# Supplementary material for: Coupling coordination and interactive effects of new urbanization efficiency and eco-efficiency—A case study of Fujian Province
Source: PLoS One. 2024 Feb 8;19(2):e0292921. doi: 10.1371/journal.pone.0292921 (PMC10852286; doi:10.1371/journal.pone.0292921)
Supplement: S1 Data — (ZIP) [file pone.0292921.s001.zip › Supporting_Information_files/Raw data on eco-efficiency.xlsx]

## Sheet: data
region	id	year	Total fixed asset investment	Employment numbers	Built-up area	Total energy consumption	Annual total water supply	GDP	Centralized treatment rate of sewage treatment plants	Per capita green area	Industrial pollutant emissions	Carbon emissions
Fuzhou	1	2010	2317.44	358	220.2	1989.61	24973.89	3123.41	83.41	8122	4932.65	2461.75
Xiamen	2	2010	1009.99	112	230	1172.18	31666.65	2060.07	90.96	16363	4461.76	1402.72
Putian	3	2010	496.52	153	54.8	547.613	6200.00	850.33	82	2078	1702.27	936.933
Sanming	4	2010	847.811	155	27.8	1707.4	6921.92	975.1	73	1038	15825.7	892.803
Quanzhou	5	2010	1250.81	516	150	2766.42	14049.22	3564.97	76.24	5640	19554.2	3673.23
Zhangzhou	6	2010	837.106	292	50.6	914.224	4241.5	1430.71	80.03	2051	62848	1845.04
Nanping	7	2010	622.015	140	25.8	862.722	2536.60	728.65	68.63	914	9404.33	808.488
Longyan	8	2010	582.954	148	38	1173.23	4922.00	990.9	82.02	1520	3984.99	1075.85
Ningde	9	2010	371.709	166	19.2	343.88	1869.00	738.61	69.37	694	1504.17	773.423
Fuzhou	1	2011	2720.28	374	232.1	2032.59	27562.82	3736.38	95.6	8604	5500.51	2737.66
Xiamen	2	2011	1128.09	117	246.3	1287.43	33739.15	2539.31	90.4	17104	31425.2	1500.97
Putian	3	2011	699.326	157	54.8	565.234	8215.52	1050.62	82.6	2183	2125.9	1042.28
Sanming	4	2011	923.033	157	28.8	1559.6	6638.80	1211.81	80.37	1094	14834.1	973.316
Quanzhou	5	2011	1528.23	530	161.5	2878.58	14152.02	4270.89	82.62	6105	20730.9	4028
Zhangzhou	6	2011	1075.65	299	53.3	917.696	4079.17	1768.2	88.3	2103	86808.1	2017.87
Nanping	7	2011	669.237	142	28.2	889.838	2560.00	894.31	75.04	996	8278.06	882.776
Longyan	8	2011	778.748	150	40	1059.55	5418.00	1242.15	82.23	1574	6048.97	1189.74
Ningde	9	2011	446.27	174	21	395.99	1480.00	930.12	80.17	765	1512.24	861.692
Fuzhou	1	2012	3234.78	382	240.1	2201.95	30165.87	4210.93	92.53	8921	5344.37	2972.34
Xiamen	2	2012	1322.98	121	264.3	1388.82	35729.41	2815.17	90.7	16941	26950.1	1634.04
Putian	3	2012	900.713	159	54.8	624.248	8515.52	1200.38	83	2188	2284.84	1140.47
Sanming	4	2012	1092.86	159	33.1	1621.88	6988.54	1334.82	80.6	1241	15082.3	1064.93
Quanzhou	5	2012	1963.42	533	176.5	3067.5	13786.48	4702.7	83	6940	20550.3	4317.95
Zhangzhou	6	2012	1444.09	298	56.4	1000.83	4562.50	2012.92	81.78	2240	23042.7	2207.46
Nanping	7	2012	875.029	142	28.2	947.919	2578.00	995.08	78.52	1085	7430.75	968.262
Longyan	8	2012	974.259	149	42	1098.35	6902.00	1356.78	75.75	1654	3736.78	1297.74
Ningde	9	2012	613.723	190	23.4	435.93	1274.00	1075.06	80.6	1221	1591.33	938.309
Fuzhou	1	2013	3834.22	386	248.1	2376.68	33596.40	4678.49	88.35	9750	4693.94	3302.74
Xiamen	2	2013	1337.26	125	281.6	1460.79	38637.87	3018.16	91.6	17591	27258.1	1791.08
Putian	3	2013	1164.54	158	54.9	667.401	13500.00	1342.86	85.5	2192	1853.57	1267.31
Sanming	4	2013	1334.13	162	33.8	1703.66	6636.63	1477.59	82	1280	13345	1178.43
Quanzhou	5	2013	2443.51	531	188.5	3224.72	13995.15	5218	85.5	7447	20094.3	4732.68
Zhangzhou	6	2013	1713.26	296	59.3	1135.9	4744.19	2236.02	77.98	2370	25417.7	2442.74
Nanping	7	2013	1186.59	139	28.2	988.603	2625.06	1105.82	82.7	1186.7	6903.4	1066.78
Longyan	8	2013	1298.87	146	45	1114.36	7046.00	1479.9	85.5	1777	3606.49	1441.84
Ningde	9	2013	910.022	196	25.3	499.31	1764.00	1238.72	82.5	984	1450.97	1039.54
Fuzhou	1	2014	4388.62	394	253.8	2527.72	32475.36	5169.16	93.6	10031	4697.21	3907.25
Xiamen	2	2014	1562.16	128	301	1561.5	41956.61	3273.58	88.01	18248	27382.1	2055.8
Putian	3	2014	1423.68	159	57.6	748.031	10220.00	1502.07	87	2236	2634.43	1492.14
Sanming	4	2014	1603.08	165	35.87	1771.98	6379.14	1621.21	85	1453	12102.7	1391.39
Quanzhou	5	2014	2874.33	534	197.6	3634.95	11289.15	5733.36	87.7	7946	19275.9	5579.79
Zhangzhou	6	2014	2081.86	295	62.27	1543.92	4800.00	2506.36	85	2480	23969.1	2977.53
Nanping	7	2014	1451.07	138	30	1025.49	2592.00	1232.56	85	1187	7219.37	1290.3
Longyan	8	2014	1558.45	145	50	1173.76	7980.00	1621.58	89.51	1934	3321.76	1702.44
Ningde	9	2014	1131.18	208	26.7	629.23	2207.70	1376.09	83.4	1052	1500.02	1235.36
Fuzhou	1	2015	4853.61	406	260.05	2556.23	40236.66	5618.08	88.2	11310	4453.63	4039.82
Xiamen	2	2015	1887.65	136	317.1	1614.66	40729.8	3466.03	93.62	18861	21399.9	1984.26
Putian	3	2015	1733.6	161	86.9	774.615	10211.00	1655.6	85	3373	2645.6	1557.16
Sanming	4	2015	1912.02	172	37.45	1786.61	3401.07	1713.05	85.19	1693	9996.02	1485.33
Quanzhou	5	2015	3406.25	539	206.5	3707.18	12607.00	6137.71	86.51	8317	19201	5705.34
Zhangzhou	6	2015	2516.08	297	65.65	1239.79	5125.36	2767.35	88.06	2659	21203.6	3009.92
Nanping	7	2015	1774.95	139	41.24	1038.12	3693.43	1339.43	86.53	1710	6222.71	1345.29
Longyan	8	2015	1900.06	145	58.36	1182.15	8487.00	1738.49	88.67	2259	3812.79	1810.3
Ningde	9	2015	1258.48	215	29.81	729.92	2252.49	1487.36	84.31	1127	1532.62	1219.36
Fuzhou	1	2016	5184.36	409	265.33	2535.99	40550.77	6197.64	93.21	11661	3706.67	4044.53
Xiamen	2	2016	2159.81	139	334.64	1632.65	43282.45	3784.27	94	20137	18259.5	2027.03
Putian	3	2016	1938.08	160	89.88	864	7833	1823.43	87.5	3493	2505.03	1549.92
Sanming	4	2016	2141.72	179	38.7	1821.63	3725.91	1860.82	85.92	1745	6572.84	1470.82
Quanzhou	5	2016	3748.01	536	214	3834.95	13585.5	6646.63	89.39	8624	13359	5725.05
Zhangzhou	6	2016	2827.93	294	67.25	1287.43	7668.48	3125.35	89.33	2723	15389.7	3184.93
Nanping	7	2016	1694.4	136	41.24	1042.23	3669.20	1457.74	88.38	1677	3298.61	1349.81
Longyan	8	2016	2188.04	142	61.65	1245.53	8701.37	1895.67	89.23	2382	4434.96	1837.03
Ningde	9	2016	1225.15	217	32.1	795.32	2022.13	1623.11	85.01	1191	1305.29	1289
Fuzhou	1	2017	5284.36	412	290.82	2554.74	47347.7	7085.52	82.74	12955	4398.27	4101.29
Xiamen	2	2017	2399.81	146	348.23	1927.72	45815.8	4351.72	95.77	21326	21465.3	2065.02
Putian	3	2017	2307.3	159	93.52	865	7785.16	2024.66	91.69	3765	2169.46	1698.06
Sanming	4	2017	2254.44	187	38.7	1940.49	3725.16	2102.64	87.83	1750	5076.95	1447.15
Quanzhou	5	2017	4250.81	531	220	3924.72	14585.4	7547.83	91.07	8866	8874.42	5620.68
Zhangzhou	6	2017	3017.44	289	69.84	1388.82	8815	3528.53	92.63	2830	19053.2	3366.71
Nanping	7	2017	1990.15	133	48.46	1093.23	3853.07	1620.54	89.79	1735	3150.31	1248.26
Longyan	8	2017	2388.04	138	65.4	1468.86	7308.68	2153.13	91.66	2591	3222.33	1786.33
Ningde	9	2017	1696.44	218	34.03	779.66	2260	1756.26	86.07	1271	2390.7	1234.51
Fuzhou	1	2018	5355.76	416	292.85	27131	46976.2	7856.81	91.81	12334	4718.77	3721.9
Xiamen	2	2018	2817.44	155	389.48	2056.23	47187.2	4791.41	94.35	f'd	23546.1	1771.31
Putian	3	2018	2564.22	158	98.48	885	7934.44	2242.41	93.5	4069	2911.4	1627.54
Sanming	4	2018	2346.41	194	39.58	2046.96	3401.53	2353.72	90.11	1790	4628.68	1305.92
Quanzhou	5	2018	4528.23	523	226	4067.5	15048.3	8467.98	91.66	9108	9570.06	5095.38
Zhangzhou	6	2018	3320.28	285	67.46	1460.79	8037	3947.63	93.04	2830	93816	2972.15
Nanping	7	2018	2134.57	130	49.46	1123.53	4146.89	1792.51	90.6	1922	3023.23	1138.95
Longyan	8	2018	2563.42	135	71.03	1648.53	7052.88	2393.3	92.3	2843	3527.42	1598.8
Ningde	9	2018	1893.59	219	39	877.67	2506.98	1942.8	89.75	1489	1205.77	1088.47
Fuzhou	1	2019	5512.68	416	301.28	28718.3	44523.6	9392.3	94.66	12833	6265.48	4164.62
Xiamen	2	2019	3000.28	127	397.84	2135.99	48178.9	5995.04	92.7	23328	24039.1	2086.81
Putian	3	2019	2735.77	157	98.5	903	8424.9	2595.39	95.15	4159	2825.28	1814.23
Sanming	4	2019	2523.62	199	39.91	2190.97	3049.99	2601.56	91.63	1815	4757.59	1314.11
Quanzhou	5	2019	4963.42	520	226	4078.58	14770.9	9946.66	90.89	9115	11220.9	5605.5
Zhangzhou	6	2019	3534.78	280	68.67	1561.5	8217.4	4741.83	94.24	2852	96503.2	3476.98
Nanping	7	2019	2356.57	128	49.46	1234.56	4038.25	1991.57	93.81	1979	2867.16	1167.17
Longyan	8	2019	2843.51	132	73.69	1846.53	2593.95	2678.96	93.2	2966	3681.14	1640.95
Ningde	9	2019	2261.01	220	42	957.99	1729.3	2451.7	89.75	1694	1205.94	1279.29
Fuzhou	1	2020	5877.48	420	303.28	2905.19	44523.6	10020	95.28	13008	6258.21	4315.76
Xiamen	2	2020	3334.78	147	398	2354.74	48178.9	6384.02	94.55	23666	24040.4	2233.31
Putian	3	2020	3032.34	156	99	1023	8424.9	2643.97	96.27	4314	2800.32	1796.82
Sanming	4	2020	2575.41	202	40	2267.18	3049.99	2702.19	84.81	1831	4767.42	1290.08
Quanzhou	5	2020	5243.51	517	227	4166.42	14770.9	10158.7	92.33	9710	11102.6	5662.74
Zhangzhou	6	2020	3934.22	277	69	1647.86	8217.4	4545.61	95.81	2856	96309	3611.78
Nanping	7	2020	2645.79	125	50	1298.43	4038.25	2007.4	95.2	1991	2964.91	1156.58
Longyan	8	2020	3074.33	129	75	1952.42	2593.95	2870.9	95.45	3183	3569.65	1644.08
Ningde	9	2020	2472.18	221	45	990.62	1729.3	2619	89.75	1796	1205.32	1287.38

## Sheet: unit
			Total fixed asset investment	108 Yuan
			Employment numbers	104 person
			Built-up area	km2
			Total energy consumption	104 tons of standard coal
			Annual total water supply	104 m3
			GDP	108 Yuan
			Centralized treatment rate of sewage treatment plants	%
			Per capita green area	hm2
			Industrial pollutant emissions	104 metric tons
			Carbon emissions	104 metric tons
