# Supplementary material for: Coupling coordination and interactive effects of new urbanization efficiency and eco-efficiency—A case study of Fujian Province
Source: PLoS One. 2024 Feb 8;19(2):e0292921. doi: 10.1371/journal.pone.0292921 (PMC10852286; doi:10.1371/journal.pone.0292921)
Supplement: S1 Data — (ZIP) [file pone.0292921.s001.zip › Supporting_Information_files/Spatial metrology model raw data.xlsx]

## Sheet: Sheet1
			Eco-efficiency	New urbanization efficiency	The proportion of appropriations for science and technology in government expenditure （%）	Share of foreign direct investment in GDP（%）	Industrial structure upgrading coefficient	General public budget expenditure as a share of GDP（%）
id	region	year	eco	city	SCI	FDI	ISU	GOV
1	Fuzhou	2010	1.0476	1.22115	1.5913	3.2782	2.3885	8.40174
1	Fuzhou	2011	1.16007	1.29753	1.35631	2.94376	2.3969	17.6354
1	Fuzhou	2012	1.17721	1.30785	1.57717	3.01102	2.394	48.3029
1	Fuzhou	2013	1.17256	1.32315	1.6158	2.69059	2.3945	54.7475
1	Fuzhou	2014	1.25326	1.32981	1.62277	1.725	2.4013	16.1238
1	Fuzhou	2015	1.24343	1.33749	1.38517	3.49156	2.4253	50.7395
1	Fuzhou	2016	1.26618	1.30216	1.35507	1.5962	2.4399	113.899
1	Fuzhou	2017	1.19181	1.39659	2.09579	4.96458	2.4639	94.7479
1	Fuzhou	2018	1.21504	1.1426	3.14424	2.96382	2.473	125.202
1	Fuzhou	2019	1.16634	1.1079	3.03143	2.6429	2.4979	25.4193
1	Fuzhou	2020	1.16935	1.11638	4.55049	1.69159	2.5047	37.467
2	Xiamen	2010	1.49922	1.2143	3.12657	4.91259	2.478	29.2158
2	Xiamen	2011	1.47817	1.25648	3.13289	5.45308	2.471	32.1067
2	Xiamen	2012	1.47472	1.26465	2.99643	4.89278	2.499	10.8336
2	Xiamen	2013	1.45639	1.31443	3.1689	3.8579	2.507	29.2241
2	Xiamen	2014	1.42333	1.32452	3.19809	5.26546	2.532	61.371
2	Xiamen	2015	1.41921	1.31988	2.85277	6.94833	2.544	52.4229
2	Xiamen	2016	1.40409	1.30443	2.80335	11.6769	2.557	81.5635
2	Xiamen	2017	1.38095	1.34816	2.97813	6.64219	2.559	18.9293
2	Xiamen	2018	1.34902	1.36755	3.19955	8.29728	2.578	31.7032
2	Xiamen	2019	1.40966	1.35891	4.20966	5.43138	2.587	76.0573
2	Xiamen	2020	1.35763	1.32552	4.21989	5.49713	2.597	73.1863
3	Putian	2010	1.04068	1.02232	1.54239	2.65697	2.17683	1.68666
3	Putian	2011	1.07216	1.01586	1.51946	2.35622	2.18364	4.73981
3	Putian	2012	1.05677	1.00938	1.59883	1.87617	2.1896	11.8368
3	Putian	2013	1.07081	1.01725	1.80504	1.23794	2.17931	10.6254
3	Putian	2014	1.06025	1.00766	2.21844	0.151104	2.18136	14.6883
3	Putian	2015	1.08345	1.01941	1.45674	1.02326	2.1916	4.03545
3	Putian	2016	1.09014	1.01735	1.19394	2.18741	2.2019	6.85555
3	Putian	2017	1.16641	1.18997	1.38346	0.0597256	2.21919	16.9868
3	Putian	2018	1.15578	1.07886	1.41259	0.398819	2.22632	15.4295
3	Putian	2019	1.15136	1.09463	1.02856	1.22702	2.2411	4.5202
3	Putian	2020	1.11185	1.12888	1.22221	0.514647	2.37246	11.4612
4	Sanming	2010	1.02816	1.03083	1.14	1.54736	2.1769	9.88038
4	Sanming	2011	1.03623	1.04436	1.34129	1.26005	2.227	8.16638
4	Sanming	2012	1.02988	1.06046	1.6521	1.47121	2.223	12.3695
4	Sanming	2013	1.02648	1.06036	1.80992	1.47659	2.234	3.62462
4	Sanming	2014	1.0277	1.07242	1.98777	0.985208	2.24	6.07517
4	Sanming	2015	1.04931	1.07774	1.85131	0.900643	2.244	16.0227
4	Sanming	2016	1.04041	1.09689	1.74392	0.511424	2.255	15.6551
4	Sanming	2017	1.06068	1.13424	1.58139	0.474884	2.178	5.07495
4	Sanming	2018	1.06216	1.22361	1.16146	1.32893	2.283	11.8538
4	Sanming	2019	1.04117	1.14756	1.01357	1.11758	2.3377	25.6844
4	Sanming	2020	1.04009	1.24357	0.732891	0.404357	2.3274	20.6245
5	Quanzhou	2010	1.06342	1.25041	2.03232	2.78666	2.218	16.6881
5	Quanzhou	2011	1.05064	1.28741	1.96133	2.94053	2.172	5.28634
5	Quanzhou	2012	1.05035	1.22182	2.07651	1.59171	2.178	10.2839
5	Quanzhou	2013	1.08481	1.21901	2.1855	1.5686	2.177	25.5022
5	Quanzhou	2014	1.16259	1.24269	2.21812	1.65004	2.181	27.8289
5	Quanzhou	2015	1.13235	1.22694	2.29278	1.0002	2.195	8.79627
5	Quanzhou	2016	1.11024	1.24926	2.21527	1.2445	2.202	21.597
5	Quanzhou	2017	1.12636	1.31718	2.33707	0.550388	2.253	47.6179
5	Quanzhou	2018	1.12083	1.36589	2.32281	1.27933	2.262	36.3755
5	Quanzhou	2019	1.09093	1.3428	2.39046	1.4452	2.283	44.2559
5	Quanzhou	2020	1.09327	1.33267	2.51048	1.51033	2.294	11.5389
6	Zhangzhou	2010	1.03389	1.1257	1.22115	4.4357	2.326	3.89816
6	Zhangzhou	2011	1.00946	1.13192	1.41304	4.46971	2.314	10.0047
6	Zhangzhou	2012	1.00271	1.18202	1.39304	4.39268	2.319	11.9181
6	Zhangzhou	2013	1.00219	1.18648	1.52676	3.60817	2.318	3.94567
6	Zhangzhou	2014	1.00578	1.14219	1.60486	2.41543	2.32	8.78315
6	Zhangzhou	2015	1.02811	1.10738	1.255	2.82522	2.327	24.4087
6	Zhangzhou	2016	1.03526	1.10936	1.21903	3.20436	2.343	19.4731
6	Zhangzhou	2017	1.03847	1.19823	1.78739	1.74505	2.357	26.4425
6	Zhangzhou	2018	1.05536	1.15256	1.16117	1.69507	2.368	6.06661
6	Zhangzhou	2019	1.05077	1.15763	1.25134	1.16031	2.375	10.1211
6	Zhangzhou	2020	1.03611	1.14336	0.829033	1.07074	2.384	21.985
7	Nanping	2010	1.01795	0.531792	1.1576	3.67957	2.215	4.13884
7	Nanping	2011	1.01599	1.01036	1.11097	3.64635	2.182	1.54113
7	Nanping	2012	1.04223	1.03442	1.11508	3.57701	2.164	3.71552
7	Nanping	2013	1.06208	1.06741	0.963493	1.994	2.158	10.9916
7	Nanping	2014	1.09132	1.04111	1.00706	2.17685	2.154	8.84228
7	Nanping	2015	1.05948	1.02827	0.802848	2.55245	2.166	13.6637
7	Nanping	2016	1.06307	1.05557	0.724478	0.620766	2.17	3.17968
7	Nanping	2017	1.05982	1.08962	1.09306	0.856299	2.22	5.91983
7	Nanping	2018	1.05361	1.11796	1.24678	0.610631	2.231	13.2188
7	Nanping	2019	1.05016	1.14246	1.09142	1.39455	2.236	13.1881
7	Nanping	2020	1.05256	1.15784	1.02841	0.360209	2.248	3.93912
8	Longyan	2010	1.05424	0.522789	2.11969	1.76202	2.273	2.80709
8	Longyan	2011	1.04544	1.00403	2.67064	2.17467	2.228	7.68371
8	Longyan	2012	1.04361	1.02101	1.68951	1.15867	2.247	6.89132
8	Longyan	2013	1.05437	1.00185	1.75748	0.776562	2.244	10.2644
8	Longyan	2014	1.05104	1.01623	2.2336	1.28628	2.934	2.19333
8	Longyan	2015	1.06096	1.01639	2.24394	2.06512	2.331	4.30298
8	Longyan	2016	1.02286	0.550128	2.03295	2.23205	2.301	10.5676
8	Longyan	2017	1.04165	1.02282	2.8157	0.889765	2.361	11.5244
8	Longyan	2018	1.03853	1.02189	2.97844	0.458022	2.37	3.03147
8	Longyan	2019	1.2097	1.06344	4.1542	0.673122	2.372	6.79646
8	Longyan	2020	1.22791	1.02594	3.09692	0.74615	2.389	16.7352
9	Ningde	2010	1.04505	1.31704	1.10292	0.716457	2.25227	43.7382
9	Ningde	2011	1.2588	1.11959	0.613906	1.81753	2.23291	4.65281
9	Ningde	2012	1.45105	1.13933	0.842638	1.66798	2.25445	1.419
9	Ningde	2013	1.28937	1.11363	0.935231	1.58507	2.27737	2.9128
9	Ningde	2014	1.17228	1.09451	0.648464	1.67146	2.28467	7.56072
9	Ningde	2015	1.16143	1.0657	0.545591	1.80006	2.2923	9.17798
9	Ningde	2016	1.10188	1.16951	0.682301	0.328063	2.3167	2.62752
9	Ningde	2017	0.948962	1.0223	0.867005	0.264617	2.33689	6.53554
9	Ningde	2018	1.08301	1.09009	2.27507	0.266387	2.34325	14.8959
9	Ningde	2019	1.16719	1.22967	3.02095	0.662949	2.34201	11.8234
9	Ningde	2020	1.14315	1.06544	3.30213	0.706824	2.3372	13.6338
